# Supplementary material for: Ganoderic Acid A and Its Amide Derivatives as Potential Anti-Cancer Agents by Regulating the p53-MDM2 Pathway: Synthesis and Biological Evaluation
Source: Molecules. 2023 Mar 4;28(5):2374. doi: 10.3390/molecules28052374 (PMC10004777; doi:10.3390/molecules28052374)
Supplement: Supplementary file 1 [file molecules-28-02374-s001.zip]

Archive with 1 entries (1 files):
- molecules-2238873-supplementary.pdf
